# Supplementary material for: The Antimicrobial Peptide 1018-K6 Interacts Distinctly with Eukaryotic and Bacterial Membranes, the Basis of Its Specificity and Bactericidal Activity
Source: Int J Mol Sci. 2022 Oct 16;23(20):12392. doi: 10.3390/ijms232012392 (PMC9603936; doi:10.3390/ijms232012392)
Supplement: Supplementary file 1 [file ijms-23-12392-s001.zip]

Archive with 1 entries (1 files):
- ijms-1950038-supplementary.pdf
